# Supplementary material for: The influence of a hydraulic prosthetic ankle on residual limb loading during sloped walking
Source: PLoS One. 2017 Mar 9;12(3):e0173423. doi: 10.1371/journal.pone.0173423 (PMC5344385; doi:10.1371/journal.pone.0173423)
Supplement: S1 Dataset — Minimum and maximum socket reaction moments; minimum and maximum shank to vertical angles (SVA); socket comfort scores; perceived exertion scores. (XLSX) [file pone.0173423.s001.xlsx]

## Sheet: Amputee Subjects
Minimum Socket Reaction Moment (Nm/kg)
	10 deg Decline			5 deg Decline			Level			5 deg Incline			10 deg Incline
Subject	Esprit	Epirus	Echelon	Esprit	Epirus	Echelon	Esprit	Epirus	Echelon	Esprit	Epirus	Echelon	Esprit	Epirus	Echelon
S1	-0.3031	-0.2352	-0.2694	-0.1701	-0.0938	-0.1397	0.0256	0.0387	0.07	0.227	0.2959	0.2908	0.4899	0.5358	0.4686
S2	-0.5986	-0.4696	-0.4424	-0.3699	-0.1868	-0.3316	-0.0877	-0.0488	-0.0079	0.2458	0.1943	0.2423	0.3476	0.3942	0.4083
S3	-0.36	-0.3505	-0.3279	-0.1446	-0.1326	-0.1527	0.1245	0.1929	0.0701	0.4064	0.4672	0.2936	0.3979	0.4586	0.5681
S4	-0.2561	-0.1935	-0.2263	-0.1553	-0.1286	-0.184	0.0222	0.0301	-0.0681	0.2795	0.2702	0.1218	0.4403	0.4604	0.2606
S5	-0.3457	-0.4726	-0.2861	-0.1441	-0.2594	-0.1192	0.1855	0.1029	0.16	0.3753	0.3544	0.4117	0.4647	0.4952	0.4896
S6	-0.4111	-0.4715	-0.4113	-0.1878	-0.2924	-0.2785	0.0984	-0.0163	0.2291	0.2721	0.2037	0.4359	0.4527	0.4452	0.6684
S7	-0.2972	-0.3487	-0.4243	-0.1539	-0.1245	-0.2207	0.1927	0.1836	0.0904	0.4908	0.4069	0.3532	0.7187	0.733	0.721
Maximum Socket Reaction Moment (Nm/kg)
	Down 10			Down 5			Level			Up 5			Up 10
Subject	Esprit	Epirus	Echelon	Esprit	Epirus	Echelon	Esprit	Epirus	Echelon	Esprit	Epirus	Echelon	Esprit	Epirus	Echelon
S1	0.0544	0.0226	0.0062	0.2209	0.2123	0.1568	0.4657	0.4469	0.3674	0.6685	0.6544	0.6307	0.8948	0.8507	0.8071
S2	-0.0721	0.0196	-0.0989	0.1066	0.3052	0.0749	0.3415	0.4007	0.3829	0.6517	0.6457	0.6352	0.8195	0.8654	0.7557
S3	0.0533	0.0101	0.055	0.3469	0.2137	0.2926	0.6137	0.6372	0.5792	0.8377	0.8714	0.7964	0.7587	0.7608	0.9934
S4	-0.0132	0.0382	-0.0448	0.2137	0.2679	0.185	0.5489	0.5304	0.4258	0.7699	0.7543	0.6267	1.0503	1.0824	0.858
S5	0.2343	0.2405	0.2269	0.6128	0.569	0.578	0.9231	0.8693	0.894	1.1124	1.0412	1.0635	0.9255	1.1904	1.0009
S6	0.2782	0.1324	0.2188	0.5501	0.3492	0.4068	0.8126	0.6486	0.9321	1.0082	0.8298	1.1462	1.2682	1.0665	1.3556
S7	0.1799	0.1925	0.1874	0.2855	0.3156	0.2921	0.5203	0.5706	0.5666	0.7563	0.7458	0.7779	0.8974	0.9308	0.9835
Minimum Shank to Vertical Angle (deg)
	10 deg Decline			5 deg Decline			Level			5 deg Incline			10 deg Incline
Subject	Esprit	Epirus	Echelon	Esprit	Epirus	Echelon	Esprit	Epirus	Echelon	Esprit	Epirus	Echelon	Esprit	Epirus	Echelon
S1	-29.013	-24.4416	-28.2779	-19.6518	-18.4883	-19.2663	-12.0757	-13.0555	-14.3901	-7.3467	-6.9095	-10.1163	-4.184	-3.345	-5.2252
S2	-25.8001	-26.1971	-26.8149	-20.2996	-19.61	-21.1168	-13.7856	-12.5106	-13.447	-7.7576	-7.0177	-8.0965	-3.6831	-6.4815	-4.3331
S3	-30.8261	-33.0047	-29.6763	-23.0571	-28.5695	-22.4362	-18.0672	-17.9196	-16.4459	-14.9455	-13.9533	-13.325	-20.0229	-20.4057	-11.5333
S4	-30.1871	-32.4	-33.5019	-19.2796	-18.4395	-24.0904	-8.9458	-10.2986	-15.7006	-3.6956	-2.9146	-7.54	2.5735	0.3937	-0.6515
S5	-36.7211	-37.5967	-39.043	-25.3178	-25.4827	-25.7268	-16.281	-17.5729	-16.9354	-12.0015	-13.3578	-12.673	-21.8438	-8.1833	-18.1109
S6	-32.0093	-30.7028	-27.0337	-16.4845	-20.0502	-16.5418	-14.0322	-14.5144	-13.7061	-7.5599	-7.2349	-7.4463	-5.3611	-4.5709	-4.6333
S7	-35.4341	-39.806	-35.2734	-32.94	-34.7546	-32.3604	-26.2133	-25.7937	-24.5719	-22.8381	-23.4386	-21.6766	-22.1983	-23.036	-21.1478
Maximum Shank Angle (deg)
	Down 10			Down 5			Level			Up 5			Up 10
Subject	Esprit	Epirus	Echelon	Esprit	Epirus	Echelon	Esprit	Epirus	Echelon	Esprit	Epirus	Echelon	Esprit	Epirus	Echelon
S1	-12.7207	-8.7284	-12.2583	-8.2602	-7.7782	-8.1297	-4.6281	-4.0309	-5.4006	0.3109	-0.685	-2.7966	3.2353	3.1377	2.5658
S2	-12.7725	-13.3949	-15.7557	-11.8095	-12.2617	-9.9331	-8.4966	-6.9833	-9.1435	-3.326	-2.4292	-4.9872	2.6598	-0.114	2.337
S3	-4.5747	-1.9285	-3.1933	-5.2146	-4.1317	-2.792	-3.0775	-2.9762	-2.6534	1.7995	2.3578	1.4531	-14.4059	-12.9941	2.5307
S4	2.2899	-0.197	1.6856	3.6688	2.0301	0.5401	6.7417	3.5074	-0.7962	12.711	10.9799	5.3751	14.108	13.2528	9.9257
S5	-10.4045	-7.4054	-12.1886	-6.0261	-5.8063	-8.1077	-3.0396	-5.4801	-6.6912	3.1564	0.0478	0.0055	-17.4698	5.6308	-12.6581
S6	-5.5808	-6.5533	-8.1642	-4.2882	-3.5756	-4.1897	-2.3393	-2.5617	0.9496	2.7341	0.2523	4.0598	7.8331	5.0333	8.192
S7	-13.5393	-13.204	-7.7379	-12.0153	-13.5267	-7.7846	-9.8846	-10.1342	-6.0918	-6.244	-5.9111	-5.907	-5.737	-4.9376	-4.6283
Socket Comfort Score
	Down 10			Down 5			Level			Up 5			Up 10
Subject	Esprit	Epirus	Echelon	Esprit	Epirus	Echelon	Esprit	Epirus	Echelon	Esprit	Epirus	Echelon	Esprit	Epirus	Echelon
S1	8	7	7	9	8	9	9	8	9	9	8	9	9	7	8
S2	3	1	1	7	9	6	6	10	5	7	9	6	3	3	4
S3	8	8	8	10	9	10	10	9	9.5	9	9	9	9	7	8
S4	7	8	8	9	9	8	10	10	10	9	9	10	8	9	10
S5	8	8	7	8	8	7	8	8	8	8	8	8	8	6	8
S6	9	7	9	9	8	9	8	7	9	9	8	9	8	8	8
S7	4	5	6	6	7	8	8	7	8	7	7	8	7	7	7
Perceived Exertion Score
	Down 10			Down 5			Level			Up 5			Up 10
Subject	Esprit	Epirus	Echelon	Esprit	Epirus	Echelon	Esprit	Epirus	Echelon	Esprit	Epirus	Echelon	Esprit	Epirus	Echelon
S1	3	4	3	1	3	1	0.5	0.5	0.5	0.5	2	1	1	3	3
S2	7	9	9	4	2	2	6	3	4	5	2	2	9	7	7
S3	0.5	1	0.5	0	1	0	0.5	1	0.5	2	1	2	3	4	3
S4	0	3	3	2	2	3	0	0	2	2	2	3	3	3	3
S5	2	2	3	1	1	2	1	0.5	2	2	2	2	4	3	4
S6	1	0.5	0.5	0.5	0.5	0	0.5	0.5	0	0.5	0.5	0.5	1	0.5	1
S7	5	5	3	3	3	2	1	2	1	2	3	2	4	4	3

## Sheet: Control Subjects
Minimum Socket Reaction Moment (Nm/kg)
Subject	Down 10	Down 5	Level	Up 5	Up 10
C1	-0.725	-0.528	-0.1231	-0.1538	-0.4279
C2	-0.412	-0.1118	-0.1704	-0.1832	-0.1425
C3	-0.4702	-0.3664	-0.1548	-0.2999	-0.3586
C4	-0.1074	0.0398	0.0223	-0.0563	-0.1021
C5	-0.4119	-0.1513	-0.0524	0.0194	-0.0774
C6	-0.1614	0.0777	0.2305	0.1359	0.0019
C7	-0.3686	-0.0893	0.0507	-0.1389	-0.1612
Maximum Socket Reaction Moment (Nm/kg)
Subject	Down 10	Down 5	Level	Up 5	Up 10
C1	-0.0082	0.2549	0.5586	0.7937	0.7581
C2	0.1233	0.3692	0.3799	0.4965	0.4615
C3	-0.0706	0.0938	0.4307	0.5384	0.5235
C4	0.264	0.4978	0.6998	0.7733	0.7954
C5	0.0421	0.3337	0.5351	0.6712	0.7554
C6	0.1777	0.4762	0.7503	0.8504	0.8691
C7	0.0187	0.2552	0.5292	0.6608	0.7296
Minimum Shank to Vertical Angle (deg)
Subject	Down 10	Down 5	Level	Up 5	Up 10
C1	-37.7612	-28.5183	-22.2583	-20.4252	-19.6019
C2	-19.614	-14.2547	-10.8901	-10.8383	-10.7361
C3	-25.1302	-20.2118	-15.9811	-14.8324	-11.9722
C4	-27.3414	-21.2546	-18.4176	-16.6273	-16.0761
C5	-35.0877	-24.2248	-19.478	-15.7319	-15.9412
C6	-25.2305	-16.097	-12.5552	-10.0881	-8.3709
C7	-25.9174	-20.4691	-16.4238	-16.1672	-15.1874
Maximum Shank Angle (deg)
Subject	Down 10	Down 5	Level	Up 5	Up 10
C1	-3.7244	-1.6477	2.249	-1.7054	-7.6577
C2	-9.0268	-5.8854	-2.8428	-6.1918	-6.4335
C3	-2.9355	-1.3871	0.0662	-4.5473	-6.1512
C4	-12.025	-10.1512	-11.0792	-12.2113	-12.5282
C5	-6.9347	-4.4615	-3.4811	-3.6193	-9.6189
C6	-3.8447	-1.5826	2.3235	0.6942	-2.2533
C7	-4.8181	-3.4639	-0.0352	-6.1179	-10.4685
Perceived Exertion Score
Subject	Down 10	Down 5	Level	Up 5	Up 10
C1	3	2	1	2	4
C2	2	2	2	2	2
C3	2	1	0.5	1	2
C4	0.5	0.5	0.5	1	2
C5	0	0	0	0	0.5
C6	1	0	0	0.5	2
C7	0.5	0.5	0	1	2
